# Supplementary material for: The role of plasma microseminoprotein-beta in prostate cancer: an observational nested case–control and Mendelian randomization study in the European prospective investigation into cancer and nutrition
Source: Ann Oncol. 2019 Apr 8;30(6):983–9. doi: 10.1093/annonc/mdz121 (PMC6594452; doi:10.1093/annonc/mdz121)
Supplement: mdz121_Supplementary_Data [file mdz121_supplementary_data.zip]

Archive with 10 entries (9 files):
- mdz121-Suppl_data/
- mdz121-Suppl_data/Supplementary  methods.docx
- mdz121-Suppl_data/Supplementary  Table  S1.docx
- mdz121-Suppl_data/Supplementary  Table  S2.docx
- mdz121-Suppl_data/Supplementary  Table  S3.docx
- mdz121-Suppl_data/Supplementary  Table  S4.docx
- mdz121-Suppl_data/Supplementary  Table  S5.docx
- mdz121-Suppl_data/Supplementary  Table  S6.docx
- mdz121-Suppl_data/Supplementary  Table  S7.docx
- mdz121-Suppl_data/Supplementary  Table  S8.docx
